# Supplementary material for: Staphylococcus aureus Stress Response to Bicarbonate Depletion
Source: Int J Mol Sci. 2024 Aug 26;25(17):9251. doi: 10.3390/ijms25179251 (PMC11394868; doi:10.3390/ijms25179251)
Supplement: Supplementary file 1 [file ijms-25-09251-s001.zip]

Archive with 26 entries (26 files):
- ._Fig. S1.tiff
- ._Fig. S2.tiff
- ._Fig. S3.tiff
- ._Fig. S4.pdf
- ._Fig. S5.tiff
- ._Fig. S6.tiff
- ._Table S1.docx
- ._Table S2.docx
- ._Table S3.docx
- ._Table S4.docx
- ._Table S5.xlsx
- ._Table S6.xlsx
- ._Table S7.xlsx
- Fig. S1.tiff
- Fig. S2.tiff
- Fig. S3.tiff
- Fig. S4.pdf
- Fig. S5.tiff
- Fig. S6.tiff
- Table S1.docx
- Table S2.docx
- Table S3.docx
- Table S4.docx
- Table S5.xlsx
- Table S6.xlsx
- Table S7.xlsx
